# Supplementary material for: Investigation of the Effects of Chain Extender on Material Properties of PLA/PCL and PLA/PEG Blends: Comparative Study between Polycaprolactone and Polyethylene Glycol
Source: Polymers (Basel). 2023 May 8;15(9):2230. doi: 10.3390/polym15092230 (PMC10181129; doi:10.3390/polym15092230)
Supplement: Supplementary file 1 [file polymers-15-02230-s001.zip]

Archive with 1 entries (1 files):
- polymers-2259395-supplementary.pdf
